# Supplementary material for: Janus 3D printed dynamic scaffolds for nanovibration-driven bone regeneration
Source: Nat Commun. 2021 Feb 15;12:1031. doi: 10.1038/s41467-021-21325-x (PMC7884435; doi:10.1038/s41467-021-21325-x)
Supplement: Supplementary file 4 — Source Data [file 41467_2021_21325_MOESM4_ESM.zip]

Archive with 37 entries (19 files):
- Supplementary Data Source/
- Supplementary Data Source/Main Text Figures/
- Supplementary Data Source/Main Text Figures/Figure 2c and 2d/
- Supplementary Data Source/Main Text Figures/Figure 2c and 2d/Cell density vs freqeuncy vs deflection.pzfx
- Supplementary Data Source/Main Text Figures/Figure 3/
- Supplementary Data Source/Main Text Figures/Figure 3/Scaffolds Deflection by Indentation.opju
- Supplementary Data Source/Main Text Figures/Figure 4/
- Supplementary Data Source/Main Text Figures/Figure 4/Figure 4b Gene Expression hMSC under US.pzfx
- Supplementary Data Source/Main Text Figures/Figure 4/Figure 4c CellNumber hMSC under US.pzfx
- Supplementary Data Source/Main Text Figures/Figure 4/Figure 4e ATPRelease.pzfx
- Supplementary Data Source/Main Text Figures/Figure 5/
- Supplementary Data Source/Main Text Figures/Figure 5/Figure 5a CACNA1 expression hMSC under US.pzfx
- Supplementary Data Source/Main Text Figures/Figure 5/Figure 5c CellNumber hMSC NFP under US.pzfx
- Supplementary Data Source/Main Text Figures/Figure 5/Fugure 5d Gene expression hMSC NFP underUS.pzfx
- Supplementary Data Source/Supporting Information Figures/
- Supplementary Data Source/Supporting Information Figures/Supporting Information Figure 10/
- Supplementary Data Source/Supporting Information Figures/Supporting Information Figure 10/FlexuralModulus.opju
- Supplementary Data Source/Supporting Information Figures/Supporting Information Figure 11/
- Supplementary Data Source/Supporting Information Figures/Supporting Information Figure 11/Normalised Cell proliferation.pzfx
- Supplementary Data Source/Supporting Information Figures/Supporting Information Figure 12/
- Supplementary Data Source/Supporting Information Figures/Supporting Information Figure 12/Fibronectin.pzfx
- Supplementary Data Source/Supporting Information Figures/Supporting Information Figure 14/
- Supplementary Data Source/Supporting Information Figures/Supporting Information Figure 14/DMTA-Temp Ramp.opju
- Supplementary Data Source/Supporting Information Figures/Supporting Information Figure 15/
- Supplementary Data Source/Supporting Information Figures/Supporting Information Figure 15/DMTA-FreqSweep.opju
- Supplementary Data Source/Supporting Information Figures/Supporting Information Figure 16 and 17/
- Supplementary Data Source/Supporting Information Figures/Supporting Information Figure 16 and 17/US_Scaffolds.opju
- Supplementary Data Source/Supporting Information Figures/Supporting Information Figure 18/
- Supplementary Data Source/Supporting Information Figures/Supporting Information Figure 18/Osteocalcin Release.pzfx
- Supplementary Data Source/Supporting Information Figures/Supporting Information Figure 19/
- Supplementary Data Source/Supporting Information Figures/Supporting Information Figure 19/ALP Release.pzfx
- Supplementary Data Source/Supporting Information Figures/Supporting Information Figure 2/
- Supplementary Data Source/Supporting Information Figures/Supporting Information Figure 2/XRD.opju
- Supplementary Data Source/Supporting Information Figures/Supporting Information Figure 3 4 and 6/
- Supplementary Data Source/Supporting Information Figures/Supporting Information Figure 3 4 and 6/Particle Analysis.pzfx
- Supplementary Data Source/Supporting Information Figures/Supporting Information Figure 8 and 9/
- Supplementary Data Source/Supporting Information Figures/Supporting Information Figure 8 and 9/US_setup.opju
